# Supplementary material for: Acetylenic Synthetic Betulin Derivatives Inhibit Akt and Erk Kinases Activity, Trigger Apoptosis and Suppress Proliferation of Neuroblastoma and Rhabdomyosarcoma Cell Lines
Source: Int J Mol Sci. 2021 Nov 14;22(22):12299. doi: 10.3390/ijms222212299 (PMC8624615; doi:10.3390/ijms222212299)
Supplement: Supplementary file 1 [file ijms-22-12299-s001.zip]

Archive with 1 entries (1 files):
- ijms-1452123-supplementary.pdf
